# Supplementary material for: Sustainable Green Synthesis of Fe3O4 Nanocatalysts for Efficient Oxygen Evolution Reaction
Source: Nanomaterials (Basel). 2025 Aug 27;15(17):1317. doi: 10.3390/nano15171317 (PMC12430110; doi:10.3390/nano15171317)
Supplement: Supplementary file 1 [file nanomaterials-15-01317-s001.zip]

Archive with 1 entries (1 files):
- nanomaterials-3737491-supplementary.pdf
